# Supplementary material for: Involvement of the MxtR/ErdR (CrbS/CrbR) Two-Component System in Acetate Metabolism in Pseudomonas putida KT2440
Source: Microorganisms. 2021 Jul 22;9(8):1558. doi: 10.3390/microorganisms9081558 (PMC8402216; doi:10.3390/microorganisms9081558)
Supplement: Supplementary file 1 [file microorganisms-09-01558-s001.zip]

Archive with 1 entries (1 files):
- microorganisms-1294004-supplementary.pdf
